# Supplementary material for: Whole-head recording of chemosensory activity in the marine annelid Platynereis dumerilii
Source: Open Biol. 2018 Oct 31;8(10):180139. doi: 10.1098/rsob.180139 (PMC6223215; doi:10.1098/rsob.180139)
Supplement: Chartier et al. 2018 - Supplementary table 2 - Scoring of responses_machine-readable [file rsob180139supp2.xlsx]

## Sheet: Explanations
	response times	indicated in seconds. An experiment starts at t = 0 s, and the first stimulus is turned on at t = 30 s (pump switching time)
	stimulation	wL, wR	natural sea water stimulation left / right side
		b1, b2, b3	1-butanol stimulation
		a1, a2, a3	amyl acetate stimulation
		g1, g2, g3	glutamate stimulation
		s1, s2, s3	sucrose stimulation
		w1, w2, w3	natural sea water control
	view	1	dorsal
		-1	ventral
	bilaterality of response	1	left only
		0	left and right
		-1	right only
	visibility	-1	movement (sequence excluded)

## Sheet: Water
water	DD	MM	YY	Stim code	Concentration (uM)	Age	Animal#	movie#								DD	MM	YY	Stim code	Concentration (uM)	Age	Animal#	movie#								DD	MM	YY	Stim code	Concentration (uM)	Age	Animal#	movie#								DD	MM	YY	Stim code
	13	2	17	1	0	6	1	1								14	3	17	1	0	7	1	1								14	3	17	1	0	7	2	1								14	3	17	1
	wR1	wL1	wR2	wL2	wR3	wL3	keep	view								wR1	wL1	wR2	wL2	wR3	wL3	keep	view								wR1	wL1	wR2	wL2	wR3	wL3	keep	view								wR1	wL1	wR2	wL2
	1	0	1	0	1	0	1	1								1	0	1	0	1	0	1	-1								1	0	1	0	1	0	1	1								1	0	1	0
Antennal cell masses	60	70	111	125	138	174																									69	109	209													37	87	99
bilat.	-1	-1	-1	-1	1	1																									1	1	1													1	-1	1
visib.																			-1															-1
Antennal nerves	138
bilat.	0
visib.																			-1															-1
Palpal cell masses																33	179	195	204	212																										43	95	130	150
bilat.																-1	-1	-1	-1	1																										-1	1	1	1
visib.																			-1															-1
Palpal nerves
bilat.
visib.																			-1															-1
Nuchal cell masses
bilat.
visib.																			-1															-1
Nuchal nerves	138
bilat.	0
visib.																			-1															-1
Cirral cell masses
bilat.
visib.																			-1															-1
Cirral nerves
bilat.
visib.	0	0	0	0	0	0										0	0	0	0	0	0										0	0	0	0	0	0										0	0	0	0
Apical organ cells	3	38	169													50	83	122	154	171	194	224									32	53	85	120	138	157	188	228								86	119	155	190
bilat.	0	0	0													0	0	0	0	0	0	0									0	0	0	0	0	0	0	0								0	0	0	0
visib.
Eyefront cells																51	84	122	155	194	221																									54	92	123	158
bilat.																-1	-1	-1	-1	-1	-1																									-1	-1	0	0
visib.																																		-1
MB dorsal regions
bilat.
visib.																			-1															-1
MB ventral regions	109																																													101
bilat.	-1																																													-1
visib.																			-1															-1
Lateral regions																30	73														73	170
bilat.																-1	0														1	-1
visib.																			-1															-1
Fronto-dorsal cells	7	53	99													31	62	83	118	133	153	223									160															26	40	60	80
bilat.	0	0	0													0	0	0	0	0	0	0									0															0	0	0	0
visib.
[truncated: 101 more columns]

## Sheet: 1-butanol
1-butanol	DD	MM	YY	Stim code	Concentration (uM)	Age	Animal#	movie#								DD	MM	YY	Stim code	Concentration (uM)	Age	Animal#	movie#								DD	MM	YY	Stim code	Concentration (uM)	Age	Animal#	movie#								DD	MM	YY	Stim code
	14	2	17	3	10	6	6	2								14	2	17	3	10	6	6	3								14	2	17	3	10	6	6	4								14	2	17	3
	b1	b2	b3	b4	b5	b6	keep	view								b1	w1	b2	w2	b3	w3	keep	view								b1	w1	b2	w2	b3	w3	keep	view								b1	w1	b2	w2
	1	1	1	1	1	1	1	1								1	0	1	0	1	0	1	1								1	0	1	0	1	0	1	1								1	0	1	0
Antennal cell masses	34	68	138	175	207											34	104	173													34	172														36
bilat.	0	0	0	0	0											0	0	0													0	0														0
visib.			-1																													-1	-1															-1	-1
Antennal nerves	34	68	138	175	207											34	68	104	172												34	172														35
bilat.	0	0	0	0	0											0	0	0	0												0	0														0
visib.			-1																													-1	-1															-1	-1
Palpal cell masses																															35	174														37
bilat.																															1	1														0
visib.			-1																													-1	-1															-1	-1
Palpal nerves
bilat.
visib.	0	0	0	0	0	0										0	0	0	0	0	0										0	0	0	0	0	0										0	0	0	0
Nuchal cell masses	139	208														172																														208
bilat.	0	1														1																														1
visib.			-1																													-1	-1															-1	-1
Nuchal nerves	137	208														172															172															35	53	206
bilat.	0	1														1															1															0	0	0
visib.			-1																													-1	-1															-1	-1
Cirral cell masses	138	208														35	102	173													37	137	147	173	202											36	206
bilat.	-1	-1														-1	-1	-1													-1	-1	-1	-1	-1											-1	-1
visib.			-1																													-1	-1														-1	-1	-1
Cirral nerves																34	172														172
bilat.																-1	-1														-1
visib.	0	0	0	0	0	0																										-1	-1													0	0	0	0
Apical organ cells	40	71	110	216												1	26	115	136	174											49	83	184	229												38	66	104	156
bilat.	-1	-1	-1	-1												-1	-1	-1	0	-1											0	0	0	0												-1	-1	-1	0
visib.
Eyefront cells
bilat.
visib.			-1																													-1	-1															-1	-1
MB dorsal regions	56	91
bilat.	0	0
visib.			-1																													-1	-1															-1	-1
MB ventral regions																35	173														174															35
bilat.																-1	-1														-1															-1
visib.			-1																													-1	-1															-1	-1
Lateral regions	35	69	139	173	207											35	105	173	210												35	102	172													36	104	172
bilat.	0	0	0	0	0											0	0	0	-1												0	-1	0													-1	-1	-1
visib.			-1																													-1
Fronto-dorsal cells	11	72	105	140	175	208										35	59	82	105	151	203										36	101	181													53	171
bilat.	0	0	0	0	0	0										0	0	0	0	0	0										0	0	0													0	0
visib.
[truncated: 133 more columns]

## Sheet: Amyl acetate
amyl acetate	DD	MM	YY	Stim code	Concentration (uM)	Age	Animal#	movie#								DD	MM	YY	Stim code	Concentration (uM)	Age	Animal#	movie#								DD	MM	YY	Stim code	Concentration (uM)	Age	Animal#	movie#								DD	MM	YY	Stim code
	15	2	17	4	10	7	1	1								15	2	17	4	10	7	1	2								15	2	17	4	10	7	3	1								15	2	17	4
	a1	a2	a3	a4	a5	a6	keep	view								a1	w1	a2	w2	a3	w3	keep	view								a1	w1	a2	w2	a3	w3	keep	view								a1	w1	a2	w2
	1	1	1	1	1	1	1	-1								1	0	1	0	1	0	1	-1								1	0	1	0	1	0	1	1								1	0	1	0
Antennal cell masses	34	68	102	125	138	173																									34	172														35	105	174
bilat.	0	0	0	0	0	-1																									0	1														0	0	0
visib.						-1																											-1
Antennal nerves	33	68	101	125	173																										34	171														34	105	174
bilat.	0	0	0	0	0																										0	0														0	0	0
visib.						-1																											-1
Palpal cell masses	34	70	102	105	134	137										132	136	172	220
bilat.	1	0	1	-1	-1	1										-1	1	0	-1
visib.						-1																											-1
Palpal nerves	34	69	102																												35															105
bilat.	-1	0	0																												-1															0
visib.						-1																											-1
Nuchal cell masses	34	68	120													107															35	59	104													106	172
bilat.	0	-1	-1													0															-1	0	0													-1	0
visib.						-1																											-1
Nuchal nerves	34															107															104															105
bilat.	0															0															0															0
visib.						-1																											-1
Cirral cell masses	102	125														107															70	128	139
bilat.	-1	-1														-1															1	-1	1
visib.						-1																											-1
Cirral nerves	126
bilat.	-1
visib.						-1										0	0	0	0	0	0										0	0	0	0	0	0										0	0	0	0
Apical organ cells																															14	27	46	71	83	134	171	188								95	118	189
bilat.																															-1	-1	-1	-1	-1	-1	-1	-1								-1	-1	-1
visib.	0	0	0	0	0	0
Eyefront cells
bilat.
visib.						-1																											-1
MB dorsal regions																															105
bilat.																															1
visib.						-1																											-1
MB ventral regions	68	108																													141
bilat.	-1	-1																													1
visib.						-1																											-1
Lateral regions	34	68	102	121												106	125														35	171	202													35	105	175
bilat.	0	0	0	-1												-1	-1														0	1	1													1	0	1
visib.						-1																											-1
Fronto-dorsal cells	34	68	102																												56	115	156													15	169	199
bilat.	0	-1	-1																												0	0	0													0	0	0
visib.
[truncated: 173 more columns]

## Sheet: Glutamate
glutamate	DD	MM	YY	Stim code	Concentration (uM)	Age	Animal#	movie#								DD	MM	YY	Stim code	Concentration (uM)	Age	Animal#	movie#								DD	MM	YY	Stim code	Concentration (uM)	Age	Animal#	movie#								DD	MM	YY	Stim code
	14	3	17	5	10	7	1	2								14	3	17	5	10	7	1	3								14	3	17	5	10	7	1	4								14	3	17	5
	g1	w1	g2	w2	g3	w3	keep	view								g1	w1	g2	w2	g3	w3	keep	view								g1	w1	g2	w2	g3	w3	keep	view								g1	w1	g2	w2
	1	0	1	0	1	0	1	-1								1	0	1	0	1	0	1	-1								1	0	1	0	1	0	1	-1								1	0	1	0
Antennal cell masses	24	87	99	133	155	191										37	103																													35	83	105	174
bilat.	-1	-1	-1	-1	-1	-1										-1	-1																													0	1	1	1
visib.	-1				-1	-1																									-1		-1														-1
Antennal nerves																																														35	83	105	174
bilat.																																														0	0	0	0
visib.	-1				-1	-1																									-1		-1														-1
Palpal cell masses	107															35	40	102	176																											35	105	208
bilat.	1															-1	-1	0	1																											0	0	1
visib.	-1				-1	-1																									-1		-1														-1
Palpal nerves																																														35
bilat.																																														0
visib.	-1				-1	-1																									-1		-1														-1
Nuchal cell masses																101
bilat.																0
visib.	-1				-1	-1																									-1		-1														-1
Nuchal nerves																101
bilat.																0
visib.	-1				-1	-1																									-1		-1														-1
Cirral cell masses																174															174															34
bilat.																-1															-1															1
visib.	-1				-1	-1																									-1		-1														-1
Cirral nerves
bilat.
visib.	0	0	0	0	0	0										0	0	0	0	0	0										0	0	0	0	0	0										0	0	0	0
Apical organ cells	97	131	158	189												56	90	121	157	230											57	89	121	228												32	52	63	91
bilat.	0	0	0	0												0	0	0	0	0											0	0	0	0												0	0	0	0
visib.																																															-1
Eyefront cells	58	89	102	129	154	189										57	90	126	158	230											57	88	125	228
bilat.	0	0	0	0	0	0										0	0	0	0	0											0	0	0	0
visib.																																															-1
MB dorsal regions
bilat.
visib.	-1				-1	-1																									-1		-1														-1
MB ventral regions																66	102	176																												127
bilat.																-1	-1	1																												-1
visib.	-1				-1	-1																									-1		-1														-1
Lateral regions																104															71															35	105	174
bilat.																1															0															1	1	1
visib.	-1				-1	-1																									-1		-1														-1
Fronto-dorsal cells	93	117	157													92	120	156	197
bilat.	0	0	0													0	0	0	0
visib.
[truncated: 173 more columns]

## Sheet: Sucrose
sucrose	DD	MM	YY	Stim code	Concentration (uM)	Age	Animal#	movie#								DD	MM	YY	Stim code	Concentration (uM)	Age	Animal#	movie#								DD	MM	YY	Stim code	Concentration (uM)	Age	Animal#	movie#								DD	MM	YY	Stim code
	14	3	17	6	10	7	7	2								14	3	17	6	10	7	7	3								14	3	17	6	10	7	8	3								14	3	17	6
	s1	w1	s2	w2	s3	w3	keep	view								s1	w1	s2	w2	s3	w3	keep	view								s1	w1	s2	w2	s3	w3	keep	view								s1	w1	s2	w2
	1	0	1	0	1	0	1	1								1	0	1	0	1	0	1	1								1	0	1	0	1	0	1	-1								1	0	1	0
Antennal cell masses	39	105	141	175	211											35	72	104
bilat.	1	0	0	0	0											-1	0	0
visib.																				-1
Antennal nerves	38	105	175													72	104	140													35															34	105	175
bilat.	-1	0	0													0	0	0													0															0	0	0
visib.																				-1
Palpal cell masses	38	139	175													70	102	138	211												8	155	173	183	191											28	54	83
bilat.	0	0	0													1	-1	-1	-1												1	-1	-1	-1	-1											-1	-1	-1
visib.		-1	-1													-1				-1
Palpal nerves	37															71	100	211													154	172	183
bilat.	-1															1	1	-1													-1	-1	-1
visib.		-1	-1													-1				-1
Nuchal cell masses	14	32	47
bilat.	-1	-1	-1
visib.																-1				-1
Nuchal nerves	175
bilat.	0
visib.																-1				-1
Cirral cell masses	209															104															104	144	173													105	174
bilat.	-1															0															1	1	1													1	1
visib.			-1													-1				-1
Cirral nerves																															104	142	173													104	174
bilat.																															1	1	1													1	1
visib.	0	0	0	0	0	0										0	0	0	0	0	0
Apical organ cells	79	116	149	187	221											49	78	148	153	187	219										42	64	75	111	144	186										49	80	118	148
bilat.	0	1	0	0	0											0	0	0	0	0	0										0	0	0	0	0	0										0	0	0	0
visib.
Eyefront cells
bilat.
visib.																-1				-1
MB dorsal regions	71
bilat.	1
visib.																-1				-1
MB ventral regions	39	61	175													35	70	105	164	211											70	99	141	172												47	98	142	174
bilat.	1	0	1													1	1	1	1	1											1	-1	-1	-1												-1	-1	-1	-1
visib.
Lateral regions																71															69
bilat.																1															1
visib.																-1				-1
Fronto-dorsal cells	43	121														20	64	138
bilat.	0	-1														0	0	0
visib.																				-1
[truncated: 157 more columns]
