# Supplementary material for: Whole-head recording of chemosensory activity in the marine annelid Platynereis dumerilii
Source: Open Biol. 2018 Oct 31;8(10):180139. doi: 10.1098/rsob.180139 (PMC6223215; doi:10.1098/rsob.180139)
Supplement: Chartier et al 2018 - Supplementary file - Design of microfluidic design [file rsob180139supp3.zip]

Archive with 1 entries (1 files):
- rsob180139supp3.dwg
